# Supplementary material for: Investigating the Relationship between Home Parenteral Support and Needs-Based Quality of Life in Patients with Chronic Intestinal Failure: A National Multi-Centre Longitudinal Cohort Study
Source: Nutrients. 2023 Jan 25;15(3):622. doi: 10.3390/nu15030622 (PMC9921538; doi:10.3390/nu15030622)
Supplement: Supplementary file 1 [file nutrients-15-00622-s001.zip]

Archive with 1 entries (1 files):
- nutrients-2139742-supplementary.pdf
